# Supplementary material for: Lavandula angustifolia Essential Oils as Effective Enhancers of Fluconazole Antifungal Activity against Candida albicans
Source: Molecules. 2023 Jan 25;28(3):1176. doi: 10.3390/molecules28031176 (PMC9921790; doi:10.3390/molecules28031176)
Supplement: Supplementary file 1 [file molecules-28-01176-s001.zip]

Archive with 1 entries (1 files):
- molecules-2101057-supplementary.pdf
